# Supplementary material for: Apolipoprotein A-I attenuates peritoneal fibrosis associated with peritoneal dialysis by inhibiting oxidative stress and inflammation
Source: Front Pharmacol. 2023 Jul 28;14:1106339. doi: 10.3389/fphar.2023.1106339 (PMC10422021; doi:10.3389/fphar.2023.1106339)
Supplement: Supplementary file 1 [file DataSheet1.ZIP]

Archive with 79 entries (73 files):
- Raw Data 2/
- Raw Data 2/WB/
- Raw Data 2/WB/Strip density analysis.xlsx
- Raw Data 2/WB/figure 3C/
- Raw Data 2/WB/figure 3C/E-ca    10.jpg
- Raw Data 2/WB/figure 3C/E-ca    7.jpg
- Raw Data 2/WB/figure 3C/E-ca   8.jpg
- Raw Data 2/WB/figure 3C/FN G.pzfx
- Raw Data 2/WB/figure 3C/SMA G.pzfx
- Raw Data 2/WB/figure 3C/VIM G.pzfx
- Raw Data 2/WB/figure 3C/eca gap.pzfx
- Raw Data 2/WB/figure 3C/fn     2.jpg
- Raw Data 2/WB/figure 3C/fn    6.jpg
- Raw Data 2/WB/figure 3C/fn   3.jpg
- Raw Data 2/WB/figure 3C/gap     6.jpg
- Raw Data 2/WB/figure 3C/gap  2.jpg
- Raw Data 2/WB/figure 3C/gap  3.jpg
- Raw Data 2/WB/figure 3C/gap  5.jpg
- Raw Data 2/WB/figure 3C/lu-nca 1.jpg
- Raw Data 2/WB/figure 3C/luj-gap     1.jpg
- Raw Data 2/WB/figure 3C/nca      4.jpg
- Raw Data 2/WB/figure 3C/nca   5.jpg
- Raw Data 2/WB/figure 3C/nca g.pzfx
- Raw Data 2/WB/figure 3C/sma     6.jpg
- Raw Data 2/WB/figure 3C/sma    3.jpg
- Raw Data 2/WB/figure 3C/sma 2.jpg
- Raw Data 2/WB/figure 3C/vim     6.jpg
- Raw Data 2/WB/figure 3C/vim    3.jpg
- Raw Data 2/WB/figure 3C/vim 2.jpg
- Raw Data 2/WB/figure 4A/
- Raw Data 2/WB/figure 4A/TGF G.pzfx
- Raw Data 2/WB/figure 4A/gap      4.jpg
- Raw Data 2/WB/figure 4A/gap     8.jpg
- Raw Data 2/WB/figure 4A/gap    10.jpg
- Raw Data 2/WB/figure 4A/gap   9.jpg
- Raw Data 2/WB/figure 4A/gap  5.jpg
- Raw Data 2/WB/figure 4A/gap 7.jpg
- Raw Data 2/WB/figure 4A/lu-tgf   1.jpg
- Raw Data 2/WB/figure 4A/luj-gap     1.jpg
- Raw Data 2/WB/figure 4A/pSMAD2 G.pzfx
- Raw Data 2/WB/figure 4A/pSMAD3 G.pzfx
- Raw Data 2/WB/figure 4A/psmad 2  7.jpg
- Raw Data 2/WB/figure 4A/psmad2    9.jpg
- Raw Data 2/WB/figure 4A/psmad2  10.jpg
- Raw Data 2/WB/figure 4A/psmad3    9.jpg
- Raw Data 2/WB/figure 4A/psmad3   8.jpg
- Raw Data 2/WB/figure 4A/psmad3 10.jpg
- Raw Data 2/WB/figure 4A/tgf      4.jpg
- Raw Data 2/WB/figure 4A/tgf    5.jpg
- Raw Data 2/WB/figure 5A/
- Raw Data 2/WB/figure 5A/NOX4 gap.pzfx
- Raw Data 2/WB/figure 5A/erk   20.jpg
- Raw Data 2/WB/figure 5A/erk   21.jpg
- Raw Data 2/WB/figure 5A/erk 22.jpg
- Raw Data 2/WB/figure 5A/erk g.pzfx
- Raw Data 2/WB/figure 5A/gap   18.jpg
- Raw Data 2/WB/figure 5A/gap  14.jpg
- Raw Data 2/WB/figure 5A/gap  15.jpg
- Raw Data 2/WB/figure 5A/gap  16.jpg
- Raw Data 2/WB/figure 5A/gap  19.jpg
- Raw Data 2/WB/figure 5A/gap_17.jpg
- Raw Data 2/WB/figure 5A/lu-g   20.jpg
- Raw Data 2/WB/figure 5A/lu-g  21.jpg
- Raw Data 2/WB/figure 5A/lu-g  22.jpg
- Raw Data 2/WB/figure 5A/nox2     19.jpg
- Raw Data 2/WB/figure 5A/nox2  14.jpg
- Raw Data 2/WB/figure 5A/nox2  15.jpg
- Raw Data 2/WB/figure 5A/nox2 gap.pzfx
- Raw Data 2/WB/figure 5A/nox4    16.jpg
- Raw Data 2/WB/figure 5A/nox4   17.jpg
- Raw Data 2/WB/figure 5A/nox4  18.jpg
- Raw Data 2/WB/figure 6B/
- Raw Data 2/WB/figure 6B/gap  11.jpg
- Raw Data 2/WB/figure 6B/gap  12.jpg
- Raw Data 2/WB/figure 6B/gap  13.jpg
- Raw Data 2/WB/figure 6B/nfkb     12.jpg
- Raw Data 2/WB/figure 6B/nfkb   11.jpg
- Raw Data 2/WB/figure 6B/nfkb   13.jpg
- Raw Data 2/WB/figure 6B/pNFKB G.pzfx
