# Supplementary material for: Apolipoprotein A-I attenuates peritoneal fibrosis associated with peritoneal dialysis by inhibiting oxidative stress and inflammation
Source: Front Pharmacol. 2023 Jul 28;14:1106339. doi: 10.3389/fphar.2023.1106339 (PMC10422021; doi:10.3389/fphar.2023.1106339)
Supplement: Supplementary file 1 [file DataSheet1.ZIP › Raw Data 2/WB/Strip density analysis.xlsx]

## Sheet: Sheet1
1					t/g
gap	42903.5		tgf	10743.8	0.250417	nca	19706.6	0.459324
	56016.3			56938	1.01645		52401.5	0.935469
	57333.6			35694.6	0.622578		15442.7	0.269349
2			sma			vim			fn
	43214.2			34875.5	0.807037		17744.4	0.410614		26113.4	0.604279
	49111.1			62330.4	1.26917		56149.5	1.14331		71974.3	1.46554
	47114.3			30112.6	0.63914		27371.6	0.580961		34143.3	0.724691
3			sma			vim			fn
	41596			33241.2	0.799143		15440	0.371188		39592.7	0.951838
	50869.7			56826.8	1.11711		53442.6	1.05058		116897	2.29797
	44182.8			25660.8	0.580787		26066.5	0.589968		49821.3	1.12762
4			tgf（√）						nca
	48001.1			33689.2	0.701843					29894.1	0.62278
	40789			53500.5	1.31164					51841.8	1.27098
	41378.6			27599.8	0.667005					29600.7	0.715362
5			tgf						nca
	40720.4			16566.5	0.406836					15468.5	0.379871
	45192.9			56553.8	1.25139					44915.4	0.993859
	43999.9			37324.2	0.848281					15377.7	0.349494
6			sma			vim（√）			fn
	36495.3			26612.8	0.729212		15626.6	0.428181		7497.34	0.205433
	34087.1			50856	1.49194		54559	1.60058		59145.8	1.73514
	47481			37228.3	0.784067		41421.9	0.872389		27254.3	0.574005
7			p2						E-ca
	52184.8			10298.8	0.197352					47365.6	0.90765
	51981.4			53335.6	1.02605					23101	0.444409
	56077.3			39898.3	0.711489					56792.2	1.01275
8			p3						E-ca
	42202.7			27472.9	0.650974					49398.6	1.17051
	47557.5			44658.1	0.939034					28108.1	0.591033
	55070.9			12049.7	0.218803					51405.4	0.93344
9	40528.5		p2	21466.2	0.529657	p3	24476.6	0.603934
	49693.6			57122.4	1.14949		52849.8	1.06351
	51602.5			40198.5	0.779002		26764.2	0.51866
10	45641.2		P2	26374.2	0.577861	P3	8055.25	0.176491	E-ca	41774.5	0.915281
	45658.9			45238.2	0.990788		48003.9	1.05136		28360.6	0.62114
	47154			27511.3	0.583435		38354.3	0.813385		49459.9	1.0489
11			nf
	41842.5			12258.5	0.292968
	45342.6			46116.3	1.01706
	52384.3			29266.2	0.558683
12
	46115.2		nf	29303.8	0.635447
	46856.5			51249.1	1.09375
	44422.9			32358.5	0.728419
13	42517.5		nf	34235.2	0.805203
	46789.3			53028.6	1.13335
	44548.7			36353.6	0.816042
14	40976		nox2	21985.1	0.536536
	48070.1			49901.6	1.0381
	42612.5			29998.3	0.703978
15		43095.7	nox2	32213.6	0.747491
		49496.3		50360.3	1.01746
		49259.4		21916.3	0.444916
16		48682.6	nox4	24225.7	0.497626
		50094.5		46850.6	0.935243
		47558.6		32797.7	0.689627
17		46323.9	nox4	28596.7	0.61732
		47024.5		39777	0.845878
		47369.9		20381.2	0.430256
18
		43799.3	nox4	29185	0.666336
		51527.4		46653.6	0.905412
		44907.4		13552.4	0.301786
19
		44358.7	nox2	25175.8	0.56755
		47351.6		48793.2	1.03045
		40962.6		15431.3	0.376717
20
		46032.6	p-erk	31965.2	0.694404
		41407.3		43275.6	1.04512
		37660.8		16881.3	0.448246
21
		47669.3	p-erk	21198.8	0.444706
		51798.3		40896	0.789524
		47145.1		23003.5	0.48793
22
		52948	p-erk	28547.1	0.539153
		55337.2		50351.5	0.909903
		52001.8		35284.5	0.678524
